# Supplementary material for: Influence of Redox Imbalances on the Transposition of Insertion Sequences in Deinococcus geothermalis
Source: Antioxidants (Basel). 2021 Oct 15;10(10):1623. doi: 10.3390/antiox10101623 (PMC8533066; doi:10.3390/antiox10101623)
Supplement: Supplementary file 1 [file antioxidants-10-01623-s001.zip]

Archive with 1 entries (1 files):
- antioxidants-1355951-Supplementary.pdf
